# Supplementary material for: Phosphorous Magnetic Resonance Spectroscopy to Detect Regional Differences of Energy and Membrane Metabolism in Naïve Glioblastoma Multiforme
Source: Cancers (Basel). 2021 May 26;13(11):2598. doi: 10.3390/cancers13112598 (PMC8199363; doi:10.3390/cancers13112598)
Supplement: Supplementary file 1 [file cancers-13-02598-s001.zip]

Archive with 1 entries (1 files):
- cancers-1107233-supplementary.pdf
